# Supplementary material for: Effect of Choline Chloride-Based DES on the Pore-Forming Ability and Properties of PVDF Membranes Prepared with Triethyl Phosphate as Green Solvent
Source: Polymers (Basel). 2025 Apr 4;17(7):984. doi: 10.3390/polym17070984 (PMC11991192; doi:10.3390/polym17070984)
Supplement: Supplementary file 1 [file polymers-17-00984-s001.zip]

Archive with 1 entries (1 files):
- polymers-3544669-supplementary.pdf
